# Supplementary material for: Development and Characterization of High Efficacy Cell-Penetrating Peptide via Modulation of the Histidine and Arginine Ratio for Gene Therapy
Source: Materials (Basel). 2021 Aug 19;14(16):4674. doi: 10.3390/ma14164674 (PMC8399742; doi:10.3390/ma14164674)
Supplement: Supplementary file 1 [file materials-14-04674-s001.zip]

Archive with 1 entries (1 files):
- materials-1290062-supplementary.pdf
